# Supplementary material for: Chemical Characterization and Bio-Screening of Neuroprotective Potential of Brazilian Brown Seaweed Canistrocarpus cervicornis in 6-OHDA-Induced Neurotoxicity Model
Source: Antioxidants (Basel). 2025 Nov 25;14(12):1403. doi: 10.3390/antiox14121403 (PMC12729634; doi:10.3390/antiox14121403)
Supplement: Supplementary file 1 [file antioxidants-14-01403-s001.zip]

Archive with 1 entries (1 files):
- antioxidants-3919872-supplementary.pdf
